# Supplementary material for: Cooperative Interaction of Janthinobacterium sp. SLB01 and Flavobacterium sp. SLB02 in the Diseased Sponge Lubomirskia baicalensis
Source: Int J Mol Sci. 2020 Oct 30;21(21):8128. doi: 10.3390/ijms21218128 (PMC7662799; doi:10.3390/ijms21218128)
Supplement: Supplementary file 1 [file ijms-21-08128-s001.zip]

Archive with 6 entries (6 files):
- Table S4. Close species comparison for Janthinobacterium sp. SLB01.xlsx
- Table S1a. Strains Janthinobacterium v1.docx
- Table S1b. Strains Flavobacterium v2.docx
- Table S1c. Phylogenetic software settings.docx
- Table S2 Violacein production genes localization into Janthinobacterium sp. SLB01 genome.docx
- Table S3 T6SS genes.docx
