# Supplementary material for: Cooperative Interaction of Janthinobacterium sp. SLB01 and Flavobacterium sp. SLB02 in the Diseased Sponge Lubomirskia baicalensis
Source: Int J Mol Sci. 2020 Oct 30;21(21):8128. doi: 10.3390/ijms21218128 (PMC7662799; doi:10.3390/ijms21218128)
Supplement: Supplementary file 1 [file ijms-21-08128-s001.zip › Table S4. Close species comparison for Janthinobacterium sp. SLB01.xlsx]

## Sheet: Лист1
Table S4. Close species comparison for Janthinobacterium sp. SLB01
Gene/annotation	Locus ID at SLB01	J. sp. SLB01	J. lividum MTR	J. lividum NFR18	J. lividum PAMC 25724	J. lividum RIT308	J. sp. BJB301	J. sp. HH102	J. sp. MP5059B	J. sp. RA13
QS		Presence or absence of gene
cqsA	F3B38_RS23475	1	1	0	0	0	1	0	1	0
cqsS	F3B38_RS23480	1	1	1	0	1	1	1	1	1
response regulator	F3B38_RS23485	1	1	1	0	1	1	1	1	1
Violacein
vioA	F3B38_RS17235	1	1	0	0	0	1	0	1	0
vioB	F3B38_RS17240	1	1	0	0	0	1	0	1	0
vioC	F3B38_RS17245	1	1	1	0	1	1	1	1	1
vioD	F3B38_RS17250	1	1	0	0	0	1	1	1	1
vioE	F3B38_RS17255	1	1	0	0	0	1	0	1	0
T6SS
Hcp	F3B38_RS13910	1	1	0	0	0	1	0	1	0
VgrG	F3B38_RS07010	1	0	0	0	0	0	0	0	0
	F3B38_RS13765	1	1	0	0	0	1	0	1	0
	F3B38_RS13780	1	1	1	0	1	1	0	1	0
	F3B38_RS19390	1	1	1	0	1	1	0	1	1
	F3B38_RS23050	1	1	0	0	0	1	0	1	0
ClpV	F3B38_RS20615	1	1	1	1	1	1	1	1	1
TssB	F3B38_RS21310	1	1	1	1	1	1	0	1	1
TssC	F3B38_RS21305	1	1	1	1	1	1	1	1	1
TssJ	F3B38_RS21320	1	1	0	0	0	1	0	1	0
TssL	F3B38_RS21330	1	1	1	1	1	1	1	1	1
TssM	F3B38_RS21345	1	1	1	0	1	1	1	1	1
Floc formation
Xrta	F3B38_RS15000	1	1	1	0	1	1	1	1	1
prsK	F3B38_RS15005	1	1	1	0	1	1	1	1	1
prsR	F3B38_RS15010	1	1	1	1	1	1	1	1	1
xrtB	F3B38_RS08350	1	1	0	0	0	0	0	1	0
epsD	F3B38_RS08330	1	1	0	0	0	0	0	1	0
epsE	F3B38_RS08335	1	1	0	0	0	0	0	1	0
epsF	F3B38_RS08340	1	1	0	0	0	0	0	1	0
epsG	F3B38_RS08345	1	1	0	0	0	0	0	1	0
epsI	F3B38_RS08355	1	1	0	0	0	0	0	1	0
